# Supplementary material for: Why is Tanimoto index an appropriate choice for fingerprint-based similarity calculations?
Source: J Cheminform. 2015 May 20;7:20. doi: 10.1186/s13321-015-0069-3 (PMC4456712; doi:10.1186/s13321-015-0069-3)
Supplement: Additional file 2: — Target compounds of the similarity calculations (1000). [file 13321_2015_69_MOESM2_ESM.zip]

Archive with 1 entries (1 files):
- 1839289937152133_add3.sdf
